# Supplementary material for: Functional identification of Annexin B1 and Annexin B2 from Cysticercus cellulosae and their mechanism in plasma membrane repair
Source: PLoS Negl Trop Dis. 2025 Apr 17;19(4):e0013015. doi: 10.1371/journal.pntd.0013015 (PMC12005505; doi:10.1371/journal.pntd.0013015)
Supplement: S1 Data — (XLSX) [file pntd.0013015.s009.xlsx]

## Sheet: Sheet1
FIGURE 4A	B1/APTT
Time（sec）\Group	5	10	20	40	50	100	125	150	175	200	Positive	NS	Negative	BSA
	32.1	31.8	32.4	31.3	31.9	33.7	37.1	39	58.9	88.8	55.8	35.1	32.3	33.3
	30.9	31.6	30.9	30.9	31.6	32.2	36	36.9	59.1	91.1	54.4	37	32.1	35.1
	32.5	32.4	32.7	32.1	32.5	33	36.7	38.6	60.3	95.7	54.4	37.5	32.7	30.8
	34.7	27.6	33.5	26.4	29.8	36.5	39.6	44.5	73.9	101.5	52.5	34.1	32.6	35.1
	35.5	31.9	33.8	32	30.5	31.7	35	41.9	60.5	85.8	54.8	33.7	31.8	32.4
	28	33.9	26.5	36	30.7	31.1	39.8	42.6	54.6	93.8	58.3	32.3	31.4	33.1
	33.9	32.6	29	35.8	28.3	36.2	38	41.5	54.4	95.1	57.2	33.9	28.1	34.2
	35.3	30.5	35.6	35	30.7	33	35.5	42.8	57.9	99.5	61.3	35.6	33.2	29.1
	32.4	32	33.1	32.5	28.2	32.2	36.6	39	54.3	94	53.1	37.5	35.5	28.4
	32.1	28.2	34.2	26.4	31.9	33.7	35.7	36.9	56.5	86.6	54.9	32.7	34.8	29
	32.1	28.2	35.9	30.9	32.5	29.9	35.9	38.6	58.3	87.9	56.3	32.4	31.5	29.9
	32.2	25.8	29.1	35.4	31.6	33.2	39.8	39.9	60.8	92.2	53.5	35.3	32.9	30.9
	32.4	33.9	35.1	34.7	31	31.8	35	37.9	62.9	99.4	59.5	37.8	31.8	31.1
	34.7	30	30.2	34.1	32.6	32	38.3	44.2	64.9	91.4	59.8	35.4	28.4	35.8
	34.2	32.3	27.5	28.1	31.7	37	39.4	36.8	56.2	87.4	56.3	32.9	29.6	33
	28.7	34.8	31.6	34.9	30.4	33.3	38.7	46.8	55.4	98.1	52.3	35.4	30	29.7
	29.4	28.4	35.5	31.6	35.7	30.6	36.6	40.6	55	97.3	57.6	36	31.4	28.9
	34.4	28.1	33.4	35.1	34.5	29	39.2	42.5	55.9	103	52.6	37.4	28.6	32.4
	34.7	32.9	31	25.9	29.3	36.1	39.7	42.5	59.6	93.3	63	34.1	35.1	33.6
	33.7	27	27.3	26.4	30.2	33.7	35.2	38.3	54.9	103.1	55.6	36.1	33.8	29.7
	32.1	29.6	27.6	32	28	28.9	38.5	43.8	56.8	89.6	53.7	36.2	31.1	33.2
	30.3	32.2	34.1	30.9	35	31.4	35.1	41.7	60	91.6	60.7	32.9	32.5	30.9
	34.9	29.9	26.9	32.1	30.3	33.8	37.1	38.9	57.2	90.2	53.7	36.6	32.6	28.8
	28.6	35.8	30.1	31.9	32.8	30.4	36.7	45	61.3	88.8	53.9	35.1	29.4	29.7
	30.2	26.2	34.1	30.8	35.2	31.8	36.3	40.9	59.1	91.1	56.4	37	34.2	31.2
	31	25.5	31	34.4	35.7	29	38.4	37.9	64	93.5	56.8	36.8	34.7	32.6
	33.9	32	29.6	35.6	33	32	37.9	43.5	62.6	86.5	58.6	36.2	28.5	33.3
	35	34.6	32.5	26.2	34.1	36	35.2	41.7	58.4	87.9	54	35.9	29.9	34.8
	28.3	29	33.7	30.3	33.5	33.7	39.9	40.9	54.4	91.2	60.3	35.8	32.4	34
	30.9	29.8	32.9	27.7	30.7	30.5	40	41	56	104	62.7	36.6	32.8	30.2
FIGURE 4B	B2/APTT
Time（sec）\Group	5	10	20	40	50	100	125	150	175	200	Positive	NS	Negative	BSA
	30.3	30.4	30.7	30.6	30.9	37.9	43.5	53.4	98.6	118.5	55.8	34.6	32.3	33.3
	30.6	30.8	30.6	32	32.5	35.1	43.4	53.6	105.2	117.3	54.4	34.3	32.1	35.1
	29.9	30.2	35.2	31.8	30.7	36.9	44.2	52.2	94	120	54.4	36.9	32.7	30.8
	32.7	29.8	33.7	33.4	32.6	36.2	39.7	53.1	104.8	120	52.5	34	32.6	35.1
	32	30.3	31.6	33.9	34.8	40.8	48.9	56.7	100.1	120	54.8	33.8	31.8	32.4
	30.8	33.9	32.4	30.2	32.2	40.2	44.2	52	93.1	105.9	58.3	34.9	31.4	33.1
	29	34.2	30.8	35.2	31.6	37.5	44.4	51.7	103.9	117.6	57.2	35.2	28.1	34.2
	29.2	32	34.3	30.8	30.8	40.5	40	56.7	97.5	120	61.3	37.3	33.2	29.1
	31.6	34.5	35.2	33.1	29.4	35.2	42.4	50	75.8	120	53.1	37.1	35.5	28.4
	30.9	30.3	32	31.2	35	39.2	45.4	55	92.8	120	54.9	37.2	34.8	29
	30.9	35.1	33.8	33.2	33.6	39.7	45.1	55.9	89.5	114.9	56.3	35	31.5	29.9
	30.6	35.2	34.8	31.4	34.7	37	42.7	56.9	92.4	104.9	53.5	33.2	32.9	30.9
	32.5	33.4	30.9	34.6	32.3	40.8	44.4	53.6	99.3	101.4	59.5	37.6	31.8	31.1
	34.8	32.5	28.6	34.1	30.6	37.4	39.1	56.7	102.8	119.4	59.8	37	28.4	35.8
	32.4	33.3	31.5	30.7	31.6	42.1	44.6	55.5	101.7	120	56.3	35.9	29.6	33
	30.1	32	32.5	32.8	34.8	42.1	41	50.6	94.1	120	52.3	36.2	30	29.7
	31.6	34.4	34.2	30.2	35.4	37.8	48.8	51	94.2	109.6	57.6	33.5	31.4	28.9
	32	29.6	29.2	32.1	35	41.9	43.8	55.2	101.8	120	52.6	34.7	28.6	32.4
	30.5	30.8	29.7	33.7	34.6	37.2	43	52.8	102.7	120	63	34.9	35.1	33.6
	32.3	29.8	33.5	30.9	33.7	38	49.3	49.8	89.9	120	55.6	33.9	33.8	29.7
	34.2	34.5	31.8	34.8	34.9	41.7	43	51.4	97.1	120	53.7	37	31.1	33.2
	34.6	29.6	33.1	29.9	33.2	35.4	45.8	50.5	101.3	106.8	60.7	36.2	32.5	30.9
	34.6	34.2	32.6	29.5	34.6	41	38.9	55.9	104.6	115.1	53.7	37.2	32.6	28.8
	29.2	35	31	31.5	33.2	36.9	46.6	49.8	94.8	120	53.9	33.9	29.4	29.7
	31.5	34.6	30.1	30.4	35.2	40.6	42.1	54	85.4	120	56.4	35.6	34.2	31.2
	32.2	32	28.9	34.6	33.8	42.1	39.7	47.2	88	120	56.8	34.8	34.7	32.6
	34.8	32.3	31.2	31.6	31.1	37.8	40.7	56.8	99.6	120	58.6	34	28.5	33.3
	33.7	30.1	28.8	31.3	34.9	41.7	42.9	60	100.5	120	54	35.1	29.9	34.8
	32.3	32.3	31.6	34.8	31	41.6	41.2	56.6	91.1	109.8	60.3	36	32.4	34
	31.2	30	33.9	34	34	42	42.2	55.3	91.3	111.8	62.7	34.2	32.8	30.2
FIGURE 4C	B1/PT
Time（sec）\Group	5	10	20	40	50	100	125	150	175	200	Positive	NS	Negative	BSA
	13.3	13	13.9	13.9	14.5	14.7	15.5	17.1	25.2	34.6	88.3	15.6	13.5	14.2
	12.8	12.9	12.8	13.2	13.7	14.7	14.3	16.9	25.5	48.6	85.9	15.4	12.5	14.1
	13.2	13	14.3	13.7	15.2	14.5	16.1	17.3	24	36.1	87.1	14.8	14.5	11.9
	13.2	12.8	12.8	13.3	14.5	14.5	15.7	16.5	25.5	32.1	86.9	14.8	13.7	12.8
	13	13.1	11.3	13.8	12.2	15.1	16.2	17.1	25.4	38.1	84.3	15.2	14	13.7
	11.4	13.5	13.8	13.2	12	13.1	15.2	18.1	26.1	31.4	85.1	15.3	12.6	15
	12.7	13	12.2	11.1	12.6	14.9	16.3	16.7	26.4	33.3	84.2	14.8	12.2	10.9
	12.2	13.6	12	13.6	11.2	15.4	16.1	16.9	24.8	40.2	84.6	16	12	12
	11.6	11.4	14.4	12.4	12.6	14.1	15.9	15.9	25.3	30.8	85.9	14.9	12.3	13.4
	12.2	13.7	12.5	11.9	11.6	13	14.2	16	23.9	31.9	85.7	15.3	12.7	11.9
	11.9	11.2	13.7	13.8	14.2	13.5	14	16.9	25.8	41	83.9	14.8	14.3	11.2
	11.9	12.7	12.6	13.7	12.7	14.7	16	16.1	23.8	34.5	83.5	15.2	12.6	14.2
	12.5	13	12.1	13.5	14	14.9	14.5	16.9	25.6	40.2	85.4	14.5	14	13.7
	12.4	13.1	12.6	12.9	12.1	13.4	15.7	16.1	24.2	35.8	87.8	14.9	12.7	14
	13	12.8	11.9	12.3	11.9	14.6	14.3	17.5	25.5	39.7	84.7	15.3	11.5	12.2
	13.2	13.4	13.5	11.3	12.3	13.4	16	16.6	23.4	33.2	83.1	16.1	14	13.1
	13.2	12.6	13.6	11.7	14.4	14.7	14.5	17.9	24.6	33	84.4	15.6	13.5	11.8
	13	12.6	13.5	14	13.2	13.2	14.6	16.5	24.7	31.2	83.8	14.5	13	11.7
	13.6	13.7	13	12.2	12.6	14.7	14.7	18	26.9	30.8	86.9	15.3	11.9	13.5
	13.1	12.3	12.6	14.6	12.1	15	15.3	16.9	25.8	29.5	85.8	14.7	14	14.7
	12.9	13.7	11.8	14.5	14.4	15.2	15.8	17.2	27	40	74.2	15	12.8	14.8
	13.5	12.2	13.6	14.2	14.7	14.4	15.9	16	25.4	33.8	83.5	14.9	12.2	12.4
	12	13.8	12.4	13.9	11	13.1	15.5	16.5	22.1	34.6	85.9	15.2	11.6	11.8
	12.9	12	12.9	14.7	14.9	14.2	14.6	17.5	25.9	38.2	86.5	15.7	14.5	12.5
	12.9	11.9	14.4	12.6	13.4	15	15.2	16.3	25.6	35.9	90.1	14.2	12.4	13.6
	13.2	12.7	12.6	11.9	11.7	14.9	15.5	16.9	25.9	34.6	85.4	15.8	13.3	12.7
	13.1	14	13.5	11.9	12.1	14.2	14.3	17.4	24.9	36.7	86.7	14.7	11.8	11.5
	12.4	12.2	14.1	12.8	14.1	14.4	16.1	17.8	25.1	37	88	15.9	11.5	14.2
	12.8	13.6	14	13.8	13.8	13.8	14.8	16.4	27	39.2	81.2	15	12.7	13.9
	13.3	13.7	13.2	14	12.2	13.7	15	16.2	23.8	33.4	86.5	15.8	14.2	12
FIGURE 4D	B2/PT
Time（sec）\Group	5	10	20	40	50	100	125	150	175	200	Positive	NS	Negative	BSA
	12.3	12.7	13.7	13.5	14.1	17	17.1	22.4	59.9	113.5	88.3	15.8	13.5	14.2
	12.8	12.5	12.9	13	13.6	15	17.1	22.1	68	120	85.9	15.5	12.5	14.1
	12.9	12.3	12.5	13	12.7	15.4	18	22.4	61.9	120	87.1	14.4	14.5	11.9
	12.5	11.6	13.3	13.4	12.7	14.9	17.5	22.9	66.7	120	86.9	15.7	13.7	12.8
	11.3	11.9	12.6	12.4	12	15.9	16.7	24.2	67.9	108.9	84.3	15	14	13.7
	13.7	13.3	13.7	14.1	14	16	17.7	23.4	59	113.6	85.1	15.3	12.6	15
	13.3	12	12.3	12.4	14.5	15.7	16.4	24.2	56.3	111.4	84.2	16.1	12.2	10.9
	12	12.8	12.9	14	14.4	15.2	17	23.6	59.4	111.9	84.6	15.1	12	12
	12.2	13.7	11.3	13	14.2	15.1	18.2	24.1	63.9	112.3	85.9	15	12.3	13.4
	13.1	12.9	11.6	12.1	14.1	13.7	17.8	23.9	56.7	120	85.7	14.9	12.7	11.9
	11.3	12.9	11.8	12.7	14	15.1	17.5	20.8	64.8	120	83.9	14.4	14.3	11.2
	13.3	11	13.6	12.9	12.7	15.3	17.3	24.5	67.8	109	83.5	15.4	12.6	14.2
	12.5	13.9	13.1	13.1	12.1	14	17.1	20.2	55.8	119.8	85.4	14.6	14	13.7
	12.7	13.1	13.3	12	12.4	14.8	18	25.8	61.2	110.8	87.8	15	12.7	14
	12.9	12.5	12.4	13.2	13.1	15.1	16.4	23.5	59.4	111.5	84.7	15.8	11.5	12.2
	12.2	12.8	11.5	13.6	14.4	13.8	16.7	23.2	67.5	118.7	83.1	14.9	14	13.1
	13.2	12.5	14.2	12.9	14.6	15	16.5	20.9	67.1	120	84.4	15	13.5	11.8
	11.5	13.2	13.9	13.6	12.6	15.4	18	25	57.9	120	83.8	14.3	13	11.7
	13.6	13.8	11.5	12.6	14	17.1	16.4	25.9	65.3	120	86.9	14.9	11.9	13.5
	11.5	11.7	13.4	13	12.8	16	18	24.7	61.6	117	85.8	14.5	14	14.7
	13.6	12.6	13.1	14.1	11.9	14.5	15.2	24.6	67	120	74.2	15.1	12.8	14.8
	11.8	12.7	14.4	12.7	12.8	15.4	14.9	23.9	60.6	120	83.5	14.4	12.2	12.4
	13.9	13	11	12.4	13.7	15.7	18.3	23.8	59.2	98.5	85.9	15.1	11.6	11.8
	12.1	14.2	12.3	12.8	13.4	16.8	16.5	25.7	66	114	86.5	15.9	14.5	12.5
	11.8	12.6	14	13.9	12.9	13.5	17	24.1	55.7	120	90.1	14.5	12.4	13.6
	12	11.5	11.2	13.6	13.5	14.4	17.4	21.9	58.1	120	85.4	15.9	13.3	12.7
	12.7	12.8	12.9	13.7	14.2	16.3	15.6	23.6	60.5	120	86.7	15.1	11.8	11.5
	13	13.2	11.3	13.5	12.6	16.5	17.2	25	61	104.8	88	15.8	11.5	14.2
	13.8	13.5	12.6	12	12	14.1	17.4	24.2	65.5	119	81.2	14.1	12.7	13.9
	12.4	14	13.4	11.7	13.7	15.2	17.8	22	58.1	120	86.5	15.9	14.2	12
Figure 7B	Annexin B2 -Ca2+
F/F0 \ Time(s)	0	10	20	30	40	50	60	70	80	90	100	110	120	130	140	150	160	170	180	190	200	210	220	230	240	250	260	270	280	290	300	310	320	330	340	350	360
	1.15514	1.33854	1.46783	1.58689	1.65123	1.81359	1.9537	2.04029	2.11545	2.28803	2.43957	2.61215	2.64462	2.71978	2.88214	2.95731	3.17318	3.23812	3.38906	3.49729	3.57306	3.73482	3.87492	4.05833	4.18821	4.28503	4.43656	4.60914	4.7709	4.82502	4.911	5.06254	5.14853	5.26759	5.2736	5.31569	5.319
	0.286451	0.43299	0.718704	0.893225	1.19809	1.21649	1.24742	1.28571	1.31149	1.36524	1.38807	1.53682	1.57069	1.74227	1.76289	1.96244	1.96686	2.06627	2.12887	2.3218	2.41458	2.45582	2.49558	2.97865	3.1134	3.1458	3.23859	3.27467	3.61782	3.69146	3.91532	3.96318	3.98085	4.2408	4.30854	4.32032	4.332
	0.652071	0.85858	0.944379	1.02604	1.02781	1.10059	1.10414	1.20237	1.20296	1.39882	1.57929	1.62899	1.64083	2.02367	2.06568	2.09645	2.51775	2.82544	2.97515	2.99467	3.1426	3.34556	3.56036	3.61479	3.63314	3.74438	3.85976	3.86272	3.93373	4.03905	4.22781	4.64675	4.91598	5.20769	5.30237	5.32071	5.331
	0.842157	0.92479	1.06927	1.14201	1.41267	1.51014	1.67937	1.76645	1.78872	1.80208	1.84958	1.93122	2.03958	2.08857	2.10737	2.13162	2.25779	2.37209	2.40178	2.48788	2.61108	2.85601	2.97823	3.0569	3.11479	3.13558	3.24691	3.5329	3.54429	3.72241	3.73775	3.88372	3.94161	3.94508	4.16873	4.44433	4.447
	0.759389	0.829258	0.900437	0.965284	1.08231	1.20066	1.34301	1.51638	1.61834	1.68865	1.80066	1.87314	1.95546	1.98996	2.0845	2.17576	2.26441	2.27358	2.3024	2.44192	2.65022	2.7976	3.06638	3.17293	3.20611	3.27773	3.27795	3.33603	3.42642	3.49803	3.56507	3.90393	3.95306	3.9559	4.09017	4.10218	4.123
	0.421465	0.56512	0.685858	0.713807	0.762437	0.920067	0.976523	1.13751	1.15707	1.27222	1.46283	1.46506	1.5886	1.72722	1.73617	1.83343	1.88653	2.18111	2.29625	2.55562	2.67859	2.70654	2.95193	3.16378	3.21409	3.84461	4.17719	4.24259	4.35942	4.36557	4.39519	4.4047	4.4237	4.79262	5.03298	5.23421	5.243
	0.581359	0.640205	0.803318	0.906003	1.04976	1.19945	1.28989	1.297	1.6872	2.01501	2.06596	2.34242	2.35979	2.59439	2.65482	2.703	2.71919	3.12875	3.14139	3.15442	3.16272	3.36809	3.36888	3.42812	3.44392	3.61769	3.65719	3.70577	3.83215	3.87362	3.88349	4.03515	4.22314	4.53989	4.62441	4.66825	4.678
	0.743297	1.02979	1.03029	1.2428	1.52731	1.56256	1.57944	1.8719	1.89374	1.94141	2.01589	2.03277	2.25372	2.3287	2.49057	2.73982	2.83267	3.10179	3.23386	3.71599	3.73287	3.76912	3.78203	3.93545	3.95879	3.98659	4.21053	4.38381	4.49652	4.57448	4.61768	4.88083	4.98411	5.24628	5.26514	5.29494	5.31
	0.499649	0.781754	1.01895	1.06596	1.15228	1.4393	1.66456	1.75158	1.81193	1.82667	1.85404	2.12632	2.1593	2.18316	2.25123	2.36491	2.45544	2.67789	2.70596	2.77614	2.83088	3.12281	3.22386	3.3607	3.46807	3.62246	3.65193	3.65965	3.73754	3.83579	4.01333	4.17754	4.18386	4.25614	4.3986	4.45754	4.461
	0.460667	0.576463	0.64443	0.733166	0.737571	0.752045	0.757709	1.13719	1.14223	1.35683	1.53304	1.66331	1.90308	2.05538	2.07615	2.34235	2.34865	2.56765	2.58653	2.59786	2.74386	3.37067	3.63562	3.85148	3.87099	3.98678	4.06545	4.12587	4.13782	4.37571	4.72624	4.73442	4.87602	5.06356	5.08936	5.1523	5.163
	0.566202	0.691638	0.747387	0.851045	0.96777	1.1899	1.24303	1.30226	1.37369	1.39547	1.47125	1.777	1.88502	2.09408	2.31969	2.49739	2.56446	2.76132	2.89024	3.17596	3.23606	3.2953	3.38066	3.41986	3.48693	3.49913	3.60453	3.73432	3.73606	3.90679	3.98519	4.0061	4.0061	4.11672	4.39808	4.60105	4.612
	0.5932	0.627201	0.681239	0.839101	0.865817	0.953248	1.02125	1.05707	1.09047	1.11172	1.13175	1.42927	1.52945	1.70735	1.70856	1.81178	1.93078	1.97086	1.97511	2.12568	2.35823	2.39648	2.64784	2.7711	2.77535	2.84396	2.88342	3.39101	3.50577	3.70553	3.74803	3.83607	3.87857	3.89982	3.95143	4.21433	4.231
	0.565401	0.650995	0.779988	0.842676	1.20796	1.2164	1.25015	1.31224	1.65763	1.70464	1.75708	1.75769	1.827	1.93731	1.99518	2.04822	2.11332	2.21278	2.24895	2.2821	2.29898	2.32791	2.46896	2.57926	2.7619	2.85172	2.97046	3.05365	3.13623	3.17601	3.86197	3.88306	3.93852	3.96564	4.1079	4.31766	4.325
	0.635051	0.834205	0.872791	0.908887	0.909883	0.976351	1.01095	1.06398	1.06821	1.15858	1.64675	1.72367	1.77446	1.81379	1.82898	1.83072	1.8469	1.92158	1.9761	2.1643	2.20164	2.33458	2.50286	2.59298	2.83321	2.97361	3.21658	3.30097	3.3769	3.41524	3.48818	3.59796	3.66841	3.73413	3.999	4.16082	4.235
	0.26087	0.369565	0.711755	0.941224	1.06763	1.2818	1.54267	1.5475	1.73752	1.88486	1.8905	2.03945	2.12963	2.27536	2.32126	2.34863	2.5153	2.53543	2.55636	2.73349	2.85588	3.04911	3.26651	3.4372	3.50081	3.73913	3.7657	3.80515	3.84461	4.0314	4.12158	4.19565	4.3124	4.40499	4.47021	4.60306	4.708
Figure 7A	Annexin B1 -Ca2+
F/F0 \ Time(s)	0	10	20	30	40	50	60	70	80	90	100	110	120	130	140	150	160	170	180	190	200	210	220	230	240	250	260	270	280	290	300	310	320	330	340	350	360
	0.0788382	0.0788382	0.0835803	0.0687611	0.107884	0.112626	0.137522	0.142264	0.147007	0.176645	0.196206	0.230587	0.255483	0.338471	0.40249	0.515708	0.604031	0.741553	0.883817	1.05039	1.23711	1.57084	1.80676	2.15531	2.50385	2.70006	3.19621	3.52519	3.82454	4.016	4.34973	4.67872	5.02253	5.40071	5.75874	5.88678	6.3527
	0.122243	0.150599	0.161941	0.245747	0.523629	0.653434	0.778828	1.20353	1.38248	1.50788	1.85129	1.9288	2.04537	2.05986	2.78765	2.85507	2.86011	3.19156	3.33774	3.61752	3.78891	3.83932	3.89036	4.04033	4.21928	4.28292	4.29868	4.3138	4.33585	4.55829	4.65974	4.68557	4.69565	4.83239	5.046	5.21172	5.40517
	0.4224	0.6208	0.644267	0.9312	1.05707	1.0704	1.1088	1.1696	1.24107	1.32747	1.51467	1.62133	1.71093	1.83307	1.93653	2.08587	2.1472	2.264	2.55147	2.5808	2.72213	2.72533	2.8608	3.15573	3.44747	3.472	3.5792	3.65707	3.98347	4.05547	4.18773	4.22507	4.78187	4.78827	4.808	5.02453	5.30933
	0.214388	0.214675	0.59014	0.709086	0.828031	0.870737	1.0043	1.10175	1.11694	1.27658	1.61966	1.64804	1.79794	1.83864	2.06936	2.47607	2.53855	2.67039	2.96962	3.21955	3.33935	3.40871	3.51075	3.84781	3.94239	3.97994	4.00258	4.41932	4.80969	4.86472	4.92147	5.0235	5.12038	5.16767	5.39295	5.42419	5.50674
	0.194645	0.287004	0.456679	0.481649	0.509326	0.614621	0.670578	0.702467	0.712996	0.743381	0.815884	1.08063	1.25993	1.32581	1.35259	1.51233	1.5725	1.61823	1.75752	1.8219	1.85199	2.02256	2.14651	2.88598	3.54212	4.19164	4.27286	4.47834	4.84717	5.24609	5.26715	5.34657	5.42629	5.45578	5.5	5.69314	5.80325
	0.624339	0.66369	0.764881	0.770172	0.793981	0.805886	0.918651	0.920304	0.986772	1.06911	1.13492	1.64087	1.66997	1.85648	1.93419	2.0119	2.2996	2.32242	2.48578	2.64352	2.65476	2.76356	2.82937	2.98909	3.06713	3.07374	3.10086	3.47321	3.66865	3.84392	3.93254	4.25628	4.35053	4.45271	4.583	4.66667	4.95701
	1.19809	1.25217	1.25477	1.44505	1.5107	1.64662	1.8609	1.90254	1.93088	1.96501	2.07634	2.09572	2.22701	2.32822	2.45633	2.66281	2.67756	2.76489	2.78167	3.34211	3.34268	3.47282	3.62319	3.63447	3.78774	3.81029	4.04482	4.16455	4.62059	4.84355	4.8609	5.47629	5.49335	5.51793	5.62377	5.92076	6.04482
	0.399276	0.523522	0.905308	0.97889	1.14536	1.18999	1.21472	1.3269	1.32811	1.34861	1.55066	2.02774	2.21411	2.28046	2.31785	2.73583	2.76598	2.8263	2.9234	2.96562	3.27563	3.34198	3.34741	3.47165	3.68396	3.68577	3.70084	3.81001	3.84198	4.31303	4.3842	4.40893	4.4994	4.55549	4.59168	4.68818	4.8655
	0.374056	0.601235	0.752231	0.758408	0.951956	1.02196	1.09266	1.09609	1.21277	1.25944	1.66438	1.68566	1.75635	1.90872	1.95264	2.05148	2.14825	2.42141	2.46946	2.78518	2.91627	3.14413	3.38229	3.50789	3.66369	4.01579	4.02745	4.15237	4.28346	4.3116	4.38161	4.41798	4.60947	4.73027	4.81332	5.50789	5.57859
	0.521167	0.537185	0.813501	0.853547	1.0143	1.11785	1.38215	1.57952	1.90103	1.91419	2.05721	2.32494	2.3524	2.35355	2.62357	2.86785	3.06579	3.07265	3.09668	3.28776	3.29577	3.94851	3.9611	3.97025	3.98799	4.12643	4.45709	4.60297	4.61842	4.63158	4.6762	4.74314	5.15961	5.24771	5.57551	5.59497	5.64359
	0.407274	1.00679	1.1259	1.2514	1.42446	1.45244	1.57434	1.66827	1.90328	1.91966	1.93086	2.0044	2.13549	2.13949	2.23261	2.34053	2.35851	2.4956	2.81934	2.83014	2.91407	3.1203	3.18705	3.22342	3.66267	3.93405	4.15388	4.35252	4.56035	4.59233	4.75819	4.81495	4.90368	4.91966	5.53997	5.54357	5.57634
	0.424868	0.455245	0.63629	0.831511	0.834751	0.876063	1.40057	1.68084	1.82422	1.87768	1.88943	2.40259	2.77764	2.93722	2.93965	2.96841	3.11908	3.24706	3.37141	3.43418	3.49332	3.50061	3.52288	3.54638	3.65249	3.77886	4.01377	4.09923	4.15148	4.35115	4.5561	4.56987	4.71972	4.89064	4.94978	5.23451	5.65776
	0.34386	0.446316	0.537544	0.548772	0.732632	0.808421	0.830877	0.843509	0.986667	1.25123	1.2786	1.60421	1.62947	1.8007	1.80982	1.90105	2.18316	2.2007	2.55018	2.9993	3.17123	3.29614	3.83579	3.93754	4.09614	4.19088	4.23228	4.33754	4.53544	4.60772	4.68281	5.1214	5.14105	5.16351	5.52561	5.61474	5.65474
	0.40844	0.651093	1.15901	1.16277	1.27732	1.51997	1.53052	1.54861	1.62924	1.6428	1.71063	2.05576	2.08214	2.28937	2.40317	2.42502	2.58101	2.63753	2.90279	3.12509	3.33082	3.40015	3.48757	3.6835	3.68576	4.02411	4.0731	4.63527	4.66164	4.72871	4.8101	4.86285	4.9465	5.526	5.82668	5.94197	6.0957
	0.162069	0.265025	0.428571	1.19507	1.3197	1.33645	1.37685	1.58916	1.66453	1.77882	1.81034	1.81478	1.85813	2.46355	2.52118	2.55813	2.61133	2.67143	2.7931	3.10443	3.17241	3.45074	3.59557	3.76305	3.79409	4.07488	4.17143	4.19655	4.33498	4.37931	4.47537	4.49852	4.77882	4.83695	4.84335	4.87044	4.88325
Figure 7A	Annexin B1 ＋Ca2+
F/F0 \ Time(s)	0	10	20	30	40	50	60	70	80	90	100	110	120	130	140	150	160	170	180	190	200	210	220	230	240	250	260	270	280	290	300	310	320	330	340	350	360
	0.455	0.451	0.451	0.453	0.455	0.457	0.459	0.465	0.472	0.47	0.486	0.495	0.51	0.532	0.557	0.596	0.648	0.694	0.754	0.796	0.894	0.952	1.043	1.13	1.199	1.359	1.465	1.536	1.646	1.74	1.8	1.908	1.995	2.122	2.244	2.345	2.425
	0.25453	0.282537	0.602142	0.649506	0.691928	0.825371	0.877265	0.893328	1.07043	1.11409	1.13715	1.18451	1.2327	1.35255	1.38221	1.55972	1.56878	1.75165	1.78913	1.82455	1.82661	1.98435	1.98682	2.04366	2.14786	2.15074	2.15651	2.19152	2.19357	2.2397	2.31796	2.33361	2.33937	2.34349	2.29736	2.34761	2.35585
	0.479409	0.518319	0.527975	0.562908	0.572565	0.611758	0.643567	0.800057	0.872195	0.927009	0.963647	0.984379	1.07839	1.09912	1.17779	1.17978	1.28628	1.334	1.38682	1.41238	1.42829	1.47487	1.48282	1.49475	1.51661	1.64385	1.71684	1.86737	1.88412	1.91679	2.11218	2.17268	2.18262	2.34138	2.37518	2.43908	2.43993
	0.403248	0.404176	0.442227	0.465429	0.627842	0.936891	1.02413	1.15313	1.41949	1.45151	1.46682	1.59814	1.72807	1.81578	2.00278	2.13039	2.19582	2.19954	2.22413	2.2877	2.28817	2.49466	2.61299	2.60835	2.64501	2.658	2.65012	2.66172	2.66404	2.63944	2.72204	2.72204	2.73875	2.74803	2.77773	2.77958	2.79026
	0.420682	0.467786	0.700596	0.795344	0.837574	1.24418	1.29453	1.4288	1.63346	1.64158	1.68598	1.70601	1.72658	1.8013	1.88793	1.90309	2.10341	2.20628	2.27991	2.29291	2.30753	2.44234	2.53113	2.53763	2.53871	2.54683	2.60152	2.70168	2.71955	2.71684	2.82079	2.81429	2.85111	2.86952	2.93503	2.94153	2.9399
	0.503291	0.503291	0.585823	0.694684	0.811646	0.917975	1.15949	1.2638	1.35291	1.36456	1.4319	1.49063	1.78987	1.80354	1.91291	1.9362	1.95595	2.21772	2.27747	2.28152	2.30734	2.49823	2.51342	2.55797	2.94127	2.95443	2.98785	2.96658	2.98987	3.01722	3.04911	3.09316	3.10127	3.10481	3.14025	3.14734	3.1438
	0.264128	0.269042	0.609337	0.64742	0.662776	0.822482	0.926904	0.999386	1.12101	1.21929	1.27211	1.32678	1.37039	1.41155	1.52211	1.55283	1.58784	1.83231	1.83477	1.90418	2.05405	2.06143	2.07555	2.30774	2.3145	2.32678	2.34152	2.34091	2.34951	2.35627	2.36118	2.39681	2.39251	2.39496	2.40049	2.38821	2.46314
	0.236079	0.23913	0.257056	0.421053	0.57971	0.610221	0.666285	0.713577	0.843249	0.864226	0.891686	0.952326	1.05683	1.09115	1.23494	1.41457	1.41876	1.50839	1.55187	1.6968	1.73074	1.88177	1.88177	1.90008	1.91304	1.95347	1.95728	2.00915	2.03204	2.06369	2.06827	2.10183	2.12128	2.13997	2.16972	2.17468	2.1823
	0.517877	0.66648	0.778212	1.01061	1.04749	1.06145	1.14302	1.16983	1.24246	1.44358	1.4676	1.49888	1.51676	1.58268	1.65587	1.75754	1.84246	1.84804	1.9676	1.99721	2.12961	2.31397	2.32905	2.39497	2.39665	2.39944	2.44637	2.46145	2.46201	2.51899	2.5581	2.61899	2.7352	2.7257	2.81117	2.85531	2.90894
	0.471032	0.481394	0.508243	0.629769	0.779557	0.784268	1.18512	1.21055	1.2228	1.35233	1.39284	1.45596	1.48234	1.48846	1.68676	1.69901	1.69995	1.70184	1.72021	1.7235	1.75365	1.77956	1.85728	1.86434	1.90061	1.94253	1.97315	1.98163	2.00424	2.02873	2.07254	2.0716	2.09656	2.12058	2.12859	2.12906	2.93453
	0.714073	0.74913	0.781203	0.818747	0.948782	0.984833	1.00597	1.03357	1.04252	1.05893	1.0639	1.07832	1.1452	1.19567	1.2459	1.24913	1.3185	1.33491	1.36126	1.36499	1.39483	1.41969	1.42889	1.44257	1.47116	1.49727	1.54276	1.57335	1.591	1.59622	1.61363	1.62158	1.64122	1.64644	1.66783	1.66285	1.6907
	0.588879	0.604641	0.746278	0.789842	0.902802	0.992776	1.08056	1.14448	1.17426	1.17973	1.18433	1.22833	1.23183	1.38551	1.4306	1.4711	1.52802	1.60464	1.6285	1.68805	1.81589	1.81677	1.82465	1.84873	1.87412	1.97067	2.05101	2.12522	2.25504	2.32399	2.39383	2.40018	2.40346	2.40784	2.43389	2.52386	2.51489
	0.194039	0.335447	0.37286	0.410273	0.608117	0.785669	0.893469	0.922004	1.05961	1.12175	1.17185	1.28725	1.3215	1.40647	1.51363	1.5168	1.80723	1.89601	1.92961	2.09004	2.21687	2.26823	2.31769	2.45529	2.50349	2.62777	2.65377	2.68167	2.77045	2.83703	2.90235	2.96576	2.98098	3.00824	3.04375	3.04312	3.0577
	0.25255	0.258378	0.295775	0.324429	0.438562	0.472559	0.773677	1.02914	1.18213	1.37882	1.38368	1.45653	1.57164	1.62603	1.68674	1.6916	1.71734	1.76396	1.76931	1.78582	1.81642	1.99417	2.02817	2.03788	2.08014	2.08936	2.11219	2.1797	2.23409	2.28752	2.30112	2.32589	2.3322	2.3322	2.34386	2.36863	2.36474
	0.204222	0.213701	0.339078	0.402413	0.46704	0.560534	0.564412	0.578199	0.672124	0.752693	0.773374	1.00603	1.02757	1.12839	1.17837	1.26066	1.30676	1.41965	1.74494	1.7514	1.95735	2.0349	2.22189	2.25032	2.38518	2.45713	2.5209	2.54718	2.54115	2.55407	2.55967	2.56958	2.58983	2.59069	2.63852	2.65187	2.64929
Figure 7B	Annexin B2 ＋Ca2+
F/F0 \ Time(s)	0	10	20	30	40	50	60	70	80	90	100	110	120	130	140	150	160	170	180	190	200	210	220	230	240	250	260	270	280	290	300	310	320	330	340	350	360
	0.363453	0.365196	0.402348	0.459316	0.535272	0.636822	0.745895	0.879277	0.980369	1.09348	1.20081	1.27456	1.36905	1.45069	1.53023	1.59692	1.63581	1.67994	1.74489	1.78066	1.8102	1.86368	1.87561	1.92551	1.94267	1.98954	1.99881	2.03174	2.06293	2.10981	2.1232	2.1254	2.13641	2.13824	2.15072	2.1509	2.15668
	0.588052	0.637834	0.655258	0.668326	0.670815	0.683261	0.756689	0.769757	0.842564	0.855009	0.982576	1.08463	1.12819	1.19228	1.22029	1.2346	1.24207	1.32047	1.3435	1.5028	1.6565	1.73491	1.66459	1.80398	1.81892	1.87181	1.98195	2.01556	2.12881	2.2122	2.28936	2.42439	2.48538	2.49658	2.57312	2.57561	2.57872
	0.4675	0.481667	0.484167	0.513333	0.524167	0.6	0.6275	0.639167	0.710833	0.718333	0.805	0.816667	0.818333	0.913333	0.974167	1.0475	1.15083	1.17417	1.20417	1.31083	1.475	1.63833	1.67667	1.965	2	2.04667	2.13167	2.13167	2.145	2.15	2.16833	2.18583	2.20417	2.21167	2.235	2.24167	2.25917
	0.768387	0.889355	0.917742	0.959677	1.00452	1.12194	1.12806	1.29226	1.3	1.30839	1.32613	1.35871	1.36	1.37742	1.43645	1.57581	1.57839	1.62548	1.74065	1.74419	1.83387	1.84065	1.86323	1.88161	1.94839	2.05129	2.05194	2.06516	2.07903	2.11516	2.11548	2.13935	2.16129	2.1671	2.16871	2.17	2.17258
	0.947631	1.00369	1.03433	1.03477	1.05324	1.12234	1.13755	1.16428	1.20296	1.2186	1.24989	1.392	1.42786	1.48414	1.51021	1.60495	1.71121	1.73425	1.74055	1.82855	1.83985	1.86071	1.9359	1.9485	2.06562	2.12342	2.13038	2.15819	2.23142	2.23707	2.24076	2.24272	2.24989	2.25945	2.26228	2.26228	2.26445
	0.451945	0.457666	0.570938	0.58238	0.606407	0.6373	0.652174	0.69222	0.694508	0.727689	0.743707	0.83524	0.856979	0.940503	1.01144	1.07323	1.13616	1.19222	1.32265	1.46339	1.48169	1.64531	1.65217	1.81693	1.82265	1.90389	1.94279	1.98856	2.06178	2.13959	2.31693	2.3238	2.36728	2.38101	2.3913	2.40732	2.41419
	0.508079	0.658887	0.800718	0.902154	0.910233	0.951526	0.998205	1.12657	1.14452	1.15889	1.16786	1.24237	1.25943	1.27917	1.28456	1.28725	1.48115	1.55117	1.59964	1.61939	1.67235	1.7693	1.85368	1.85368	1.93986	1.98564	1.98654	2.00987	2.04309	2.05745	2.06912	2.10323	2.12478	2.12747	2.13555	2.13824	2.14542
	0.548559	0.549093	0.599253	0.620598	0.755069	0.780149	0.785486	0.786553	0.985059	1.04162	1.2492	1.24973	1.3047	1.32124	1.32978	1.38047	1.39861	1.4333	1.46371	1.51868	1.55336	1.5715	1.61473	1.68356	1.80896	1.84578	1.99947	2.10139	2.15101	2.1889	2.20117	2.20651	2.24707	2.25987	2.25934	2.26041	2.26201
	0.715493	0.720858	0.778135	0.802414	0.843192	0.903286	0.965661	0.989269	1.07619	1.14889	1.24038	1.244	1.2841	1.3104	1.41462	1.42535	1.44266	1.46372	1.49953	1.56995	1.5945	1.64024	1.78511	1.83863	1.85111	1.88585	1.93803	2.0106	2.03702	2.06801	2.12649	2.1328	2.13467	2.13615	2.13682	2.13722	2.13803
	0.61285	0.660626	0.822076	1.00494	1.15733	1.28666	1.31466	1.3196	1.38138	1.50988	1.5486	1.6318	1.71746	1.75124	1.76277	1.86244	1.86738	1.90445	1.91104	1.99012	2.03213	2.04448	2.06013	2.06755	2.08567	2.09802	2.11367	2.12438	2.14827	2.17628	2.18287	2.19193	2.19852	2.19934	2.20264	2.2084	2.21417
	0.54755	0.647454	0.705091	0.764649	0.884726	0.891451	0.929875	0.941402	1.00192	1.02209	1.05379	1.08646	1.29395	1.30451	1.34966	1.35735	1.39385	1.56964	1.57349	1.58213	1.67435	1.77041	1.80019	1.84534	1.98847	2.02209	2.04707	2.10855	2.12104	2.1268	2.14217	2.31604	2.33622	2.3391	2.34486	2.34678	2.35159
	0.696049	0.734549	0.790274	0.837893	0.840932	0.871327	0.880446	0.968592	0.990881	1.02533	1.25735	1.31814	1.37082	1.39716	1.45086	1.48024	1.5309	1.5613	1.69098	1.73354	1.82877	1.90172	1.91692	1.9463	1.99493	2.09321	2.14792	2.16717	2.17528	2.19554	2.2077	2.22999	2.24721	2.24721	2.25025	2.25228	2.25127
	0.715569	0.832335	0.939371	1.02246	1.06063	1.11602	1.14671	1.16692	1.34656	1.60329	1.64296	1.66617	1.75823	1.80539	2.0771	2.10554	2.16093	2.1744	2.21183	2.29266	2.33982	2.34057	2.45135	2.45734	2.47829	2.53518	2.60254	2.62949	2.64596	2.64895	2.6512	2.65045	2.65344	2.65494	2.65793	2.65868	2.66317
	0.560464	0.620652	0.715627	0.734401	0.738266	0.747101	0.864716	0.899503	0.919382	0.975704	1.07731	1.12314	1.19161	1.29045	1.30867	1.43015	1.61513	1.69244	1.72943	1.84925	2.03424	2.0381	2.06902	2.09277	2.22474	2.37327	2.42131	2.52236	2.60685	2.6847	2.75097	2.76808	2.82385	2.88736	2.95362	2.95362	2.98233
	0.832718	0.896042	0.977309	1.07282	1.24116	1.40844	1.55567	1.60422	1.67916	1.68443	1.8781	1.94248	1.94828	2.00897	2.04697	2.0686	2.1029	2.11135	2.15409	2.27071	2.30132	2.42586	2.51715	2.6153	2.61741	2.62797	2.63061	2.66069	2.69763	2.7066	2.75884	2.75831	2.79736	2.80211	2.80422	2.80528	2.80792
Figure 7C	Control -Ca2+
F/F0 \ Time(s)	0	10	20	30	40	50	60	70	80	90	100	110	120	130	140	150	160	170	180	190	200	210	220	230	240	250	260	270	280	290	300	310	320	330	340	350	360
	0.456768	0.563506	0.571855	0.667859	0.834228	0.980322	1.07692	1.16995	1.52534	1.75015	1.79189	1.89565	1.98986	2.12224	2.16219	2.67382	2.71616	2.82707	2.82946	3.2588	3.40966	3.46691	3.60048	3.63745	3.95647	4.0167	4.07573	4.22719	4.3226	4.36434	4.55575	4.774	4.82171	4.87776	5.07096	5.18306	5.84794
	0.311404	0.363158	0.527193	0.62807	0.703509	0.780702	0.913158	1.00877	1.11404	1.11404	1.16053	1.50614	1.52456	1.53421	1.75263	1.84211	2.01579	2.14035	2.26228	2.50439	2.62368	2.76053	2.78246	2.82368	3.06667	3.18772	3.27895	3.49825	4.02368	4.25088	4.39123	4.55614	4.85614	5.12368	5.1807	5.43947	5.44474
	0.4673	0.576477	0.831224	0.878165	1.04694	1.08492	1.28586	1.34335	1.65401	1.93354	2.04378	2.05169	2.10601	2.13397	2.17141	2.30222	2.31909	2.65506	2.69198	2.84335	2.86498	3.27057	3.33017	3.63871	3.64293	3.73787	3.83914	3.99684	4.0865	4.24262	4.34072	4.47046	4.80222	5.12922	5.21519	5.29589	5.36656
	0.479118	0.543407	0.867198	0.982168	1.07743	1.18395	1.26279	1.37541	1.54012	1.70296	1.94416	1.97794	2.00939	2.20366	2.22712	2.35523	2.49038	2.63914	2.72407	2.7588	2.8442	2.89864	2.90474	3.12248	3.20413	3.46598	3.73674	3.78273	3.89254	4.35195	4.36556	4.64242	4.95307	5.45894	5.49554	5.76818	5.80901
	0.49633	0.682101	0.997741	1.19085	1.19819	1.34613	1.3834	1.43648	1.49294	2.06663	2.18521	2.24562	2.26426	2.4026	2.41446	2.52851	2.82496	2.86505	2.87916	2.98306	3.33992	3.35855	3.45455	3.46753	3.48786	3.71372	3.80011	3.95878	4.02993	4.3642	4.39413	4.40373	4.7476	4.88876	4.97685	5.03275	5.16093
	0.138807	0.28348	0.415445	0.468231	0.802542	0.983382	1.04399	1.22287	1.34506	1.48974	1.64516	1.71652	1.93157	2.02053	2.10459	2.40762	2.50244	2.66667	2.67937	2.78006	3.05767	3.27077	3.39198	3.45064	3.68231	4.08602	4.15249	4.22092	4.22483	4.25904	4.53763	4.7654	4.8563	4.93548	5.24145	5.31183	5.40665
	0.451542	0.564611	0.654185	0.654185	0.92511	0.928047	1.0837	1.24082	1.33921	1.43612	1.60059	1.82526	2.08884	2.1072	2.11601	2.69016	3.03084	3.11233	3.16153	3.22173	3.44347	3.55066	3.62482	3.6373	3.95962	4.00954	4.12188	4.40749	4.4163	4.72467	4.74156	4.85463	4.9486	5.04993	5.05213	5.18209	5.26432
	0.709861	0.838631	0.98207	1.15974	1.66585	1.78077	1.78566	2.20864	2.23472	2.48003	2.75632	2.84923	2.85412	3.12795	3.14996	3.18256	3.37327	3.56561	3.56887	4.12795	4.35452	4.38386	4.43032	4.4784	4.68134	4.80603	4.81989	4.82478	4.88264	4.92991	5.09454	5.12877	5.18826	5.48818	5.66096	5.87531	5.8965
	0.453939	0.5	0.770909	1.1103	1.32788	1.4103	1.55697	1.65091	1.72606	1.80121	1.8903	2.00848	2.05879	2.11212	2.36424	2.41697	2.47273	2.61939	2.64242	2.73273	3.10788	3.12606	3.20242	3.46242	3.55939	3.60242	3.79333	3.8703	3.89758	4.29758	4.57333	4.62303	4.65879	4.69212	4.79879	4.99879	5.25939
	0.2511	0.274817	0.291443	0.311491	0.347922	0.437653	0.500733	0.548166	0.614425	0.624694	0.799022	0.813203	1.04083	1.25623	1.28215	1.31711	1.48729	1.64939	2.05159	2.10587	2.11565	2.11589	2.15477	2.17897	2.59976	2.91956	3.078	3.25501	3.2599	3.2978	3.61443	3.77922	3.93056	4.00367	4.02396	4.51907	4.7154
	0.104353	0.193202	0.276088	0.334526	0.382826	0.533691	0.67263	0.689922	1.16995	1.50268	1.67084	1.74717	1.80561	1.81276	2.06261	2.56351	2.79964	2.83244	3.14669	3.54323	3.65176	3.73226	3.73465	4.03041	4.18545	4.22123	4.32677	4.39714	4.46333	4.49255	4.49612	4.56231	4.64222	5.37984	5.42099	5.5003	5.935
	0.127302	0.15052	0.336269	0.541233	0.546037	0.752602	0.778223	0.98719	1.07846	1.1225	1.28743	1.48519	1.51481	1.55164	1.75821	1.85428	1.85749	2.09367	2.20016	2.56365	2.71817	2.81585	3.17614	3.18735	3.23779	3.25861	3.32026	3.41473	3.72138	3.90873	4.15933	4.31385	4.40913	4.70056	4.72538	4.73819	4.94155
	0.564394	0.564394	0.667614	1.07765	1.47254	1.47917	1.60038	1.65814	1.8911	1.90436	1.95833	2.34375	2.51136	2.75568	2.79924	2.94697	3.00663	3.18371	3.27083	3.27273	3.36269	3.69792	3.70739	3.78977	3.79545	4.00758	4.19318	4.32386	4.57576	4.82481	5.17424	5.19129	5.31345	5.4072	5.48769	5.51989	5.61174
	0.229958	0.229958	0.381153	0.417722	0.439522	0.646976	0.977496	1.60127	1.81364	1.81575	1.99297	2.04008	2.33263	2.37693	2.38115	2.39662	2.40295	2.54923	2.70464	2.79325	2.91913	3.0879	3.27989	3.5218	3.67651	4.13291	4.54712	4.64768	4.80872	5.00703	5.07947	5.26934	5.39451	5.39733	5.41772	5.46203	5.55345
	0.512935	0.529851	0.839303	0.982587	1.11095	1.20995	1.57164	1.69204	1.71841	1.74826	1.85373	1.87861	1.92289	2.2398	2.60995	2.78657	2.81891	3.12438	3.21891	3.23134	3.37164	3.73582	4.22438	4.33731	4.36667	4.37015	4.41841	4.75373	4.89154	4.95672	5.06418	5.18607	5.23234	5.46716	5.47015	5.54677	5.80995
Figure 7C	Control ＋Ca2+
F/F0 \ Time(s)	0	10	20	30	40	50	60	70	80	90	100	110	120	130	140	150	160	170	180	190	200	210	220	230	240	250	260	270	280	290	300	310	320	330	340	350	360
	0.315162	0.671119	0.698917	0.773646	0.94296	1.07329	1.09747	1.14368	1.1491	1.21625	1.2343	1.40181	1.4083	1.74765	1.77256	1.8213	1.83538	2.0361	2.28628	2.3787	2.45199	2.4574	2.5231	2.53718	2.61661	2.67365	2.79206	2.87473	2.90433	3.44152	3.49531	3.60794	3.6556	3.68989	3.6935	3.69711	3.69675
	0.342424	0.343182	0.482576	0.561364	0.568182	0.676515	0.692424	0.79697	1.12045	1.14848	1.29848	1.46515	1.70758	1.73106	1.77273	1.78182	1.86742	2.02348	2.26061	2.47348	2.56591	2.73864	2.81364	2.94167	3.04773	3.08561	3.12727	3.20606	3.40152	3.6053	4.06288	4.09015	4.10985	4.12803	4.17576	4.19015	4.20303
	0.231421	0.264838	0.375062	0.463342	0.621945	0.680798	0.78005	0.813965	0.989526	1.05137	1.34364	1.36459	1.48878	1.5202	1.74414	1.74663	1.75411	1.9187	2.09327	2.34564	2.36608	2.54913	2.66384	2.88329	3.2813	3.33716	3.59002	3.63142	3.70424	3.8399	3.89127	3.94564	3.96908	4.0015	4.04589	4.08928	4.09676
	0.123563	0.138889	0.327586	0.72318	0.83908	0.894636	0.955939	0.95977	1.15805	1.28927	1.61303	1.75	1.75287	1.75575	1.81034	2.13506	2.34291	2.55172	2.8046	2.82663	2.95115	3.0249	3.05268	3.06513	3.35249	3.40613	3.42816	3.43103	3.46743	3.64464	3.87548	3.93582	4.06609	4.17146	4.18199	4.19349	4.19253
	0.41857	0.780398	0.988209	1.18423	1.31098	1.41636	1.44878	1.5888	1.80472	2.01105	2.0818	2.10317	2.34046	2.41194	2.6028	2.71776	3.0059	3.01105	3.09359	3.2056	3.35814	3.52985	3.7266	3.87546	3.95652	4.014	4.16875	4.24908	4.30066	4.31761	4.3294	4.34709	4.3633	4.43699	4.49521	4.49668	4.51216
	0.736072	0.804318	0.846797	0.894847	0.898329	1.00627	1.02089	1.08426	1.09053	1.44429	1.60237	1.67549	1.87256	2.32033	2.41156	2.56546	2.60655	2.74721	2.84749	2.86838	2.88301	3.06337	3.10167	3.22632	3.56685	3.83635	3.93802	3.93802	4.03482	4.07869	4.19777	4.2124	4.2124	4.24513	4.45195	4.49791	4.57451
	0.626796	0.784423	0.889662	1.32082	1.32174	1.40241	1.4242	1.69587	1.87112	1.93185	1.98146	2.02782	2.06722	2.69031	2.84423	2.94019	2.95688	2.97589	3.02086	3.05795	3.16087	3.24525	3.34631	3.44599	3.53083	3.77747	3.9388	3.95132	4.00185	4.12007	4.45202	4.58183	4.59944	4.61474	4.6319	4.63653	4.64117
	0.183764	0.314391	0.364576	0.371218	0.394834	0.659779	0.707011	0.852399	1.06642	1.18672	1.3321	1.37638	1.45978	1.65904	1.7203	2.02952	2.16236	2.22657	2.43838	2.44576	2.50996	2.5107	2.58376	2.61771	3.02731	3.19114	3.52989	3.6155	3.63026	3.86494	3.86863	4.15867	4.16827	4.21697	4.22435	4.231	4.23247
	0.406703	0.408514	0.423007	0.625	0.754529	0.766304	0.771739	0.787138	0.934783	0.964674	1.22373	1.36866	1.42482	1.58333	2.02899	2.02989	2.40217	2.56069	2.79982	2.99457	3.42391	3.43297	3.4375	3.44203	3.52446	3.73913	3.83152	4.20471	4.25091	4.37138	4.51902	4.52627	4.54529	4.55616	4.61957	4.62772	4.63768
	0.162338	0.405032	0.5625	0.689123	0.892045	1.04545	1.05357	1.16883	1.1737	1.34253	1.38636	1.85877	1.88555	2.00893	2.09091	2.10471	2.14286	2.18831	2.41964	2.42289	2.45049	2.52516	2.89123	3.02273	3.13149	3.32955	3.43994	3.58036	4.07955	4.1039	4.20942	4.22727	4.2914	4.32305	4.32955	4.33604	4.33929
	0.680023	0.74356	0.927876	1.09674	1.19405	1.23812	1.45449	1.66285	1.97539	2.03205	2.10074	2.11792	2.16256	2.20721	2.27361	2.34917	2.49227	2.64568	2.76417	2.87064	2.95421	2.97195	3.15799	3.23068	3.36405	3.45278	3.57985	3.64969	3.72009	3.8237	3.93017	3.95306	3.97481	3.99943	4.0103	4.06812	4.07785
	0.111611	0.256526	0.372637	0.868587	1.27003	1.31143	1.32403	1.33123	1.33393	1.40234	1.56256	1.66697	1.79298	1.90639	1.90999	2.26823	2.39874	2.41134	2.44104	2.60486	2.79298	2.90279	2.91179	2.9514	3.0108	3.0306	3.07111	3.36004	3.54455	3.76148	4.07021	4.13321	4.14311	4.15662	4.17012	4.19352	4.19352
	0.300322	0.39211	0.509662	0.511272	0.559581	0.623994	0.625604	0.666667	0.814815	0.947665	1.05475	1.33494	1.45974	1.57407	1.66747	1.84461	1.86473	2.13607	2.41304	2.46779	2.89211	2.91385	3.30757	3.5314	3.56039	3.84461	3.96055	4.0153	4.09501	4.18519	4.30998	4.38567	4.41546	4.42754	4.43398	4.43639	4.44203
	0.378825	0.493797	0.91646	1.12655	1.20678	1.22581	1.42763	1.46319	1.61042	1.78081	2.0091	2.01737	2.21175	2.34326	2.37055	2.71464	2.75269	2.77502	2.81059	2.94541	3.00496	3.09512	3.45492	3.48801	3.51117	3.58644	3.69231	3.73284	3.81638	3.83127	3.88337	3.95368	3.97849	3.99173	4.02481	4.03143	4.03722
	0.502669	0.704626	0.942171	1.07473	1.22776	1.26512	1.40125	1.46441	1.67883	1.87544	2.08007	2.08808	2.15747	2.32028	2.33363	2.38345	2.49021	2.72687	2.9911	3.06584	3.29448	3.72331	3.82651	3.84253	3.93772	4.14413	4.2411	4.31762	4.41726	4.4653	4.49911	4.55783	4.61477	4.62722	4.63523	4.63523	4.64947
Figure 7D	pCDNA3.1 -Ca2+
F/F0 \ Time(s)	0	10	20	30	40	50	60	70	80	90	100	110	120	130	140	150	160	170	180	190	200	210	220	230	240	250	260	270	280	290	300	310	320	330	340	350	360
	0.39697	0.403788	0.413636	0.558333	0.658333	0.796212	0.865909	0.942424	0.968182	0.983333	0.991667	1.00152	1.18561	1.2303	1.58258	1.63106	1.75606	1.84318	1.925	2.02273	2.57652	2.7303	2.93939	2.98258	3.02121	3.09924	3.11591	3.22879	3.6947	3.73561	3.90303	4.45909	4.48939	4.67652	4.91742	5.06364	5.21591
	0.742481	0.879699	0.968797	1.06992	1.42707	1.51466	1.8218	2.01128	2.12556	2.19248	2.28271	2.51654	2.80338	2.98722	3.05414	3.41955	3.45564	3.63684	3.65827	3.83985	3.92331	3.99737	4.06429	4.10414	4.21053	4.27331	4.29624	4.32068	4.46617	4.50526	4.52481	4.60414	4.62256	4.6609	4.76654	4.98158	5.2391
	0.557306	0.842477	1.19555	1.30255	1.33134	1.41391	1.62032	1.72026	2.04454	2.13362	2.31287	2.49864	2.58175	2.67137	2.78327	2.85714	3.08039	3.14775	3.18794	3.30147	3.48126	3.55839	3.60022	3.71754	3.91635	3.93916	3.97773	3.99837	4.04617	4.25584	4.43726	4.57469	4.60511	4.68387	5.06029	5.09451	5.24172
	0.227038	0.344761	0.45925	0.483182	0.648124	0.78978	1.15459	1.28202	1.42885	1.54398	1.81565	2.07697	2.12807	2.35576	2.71734	2.73997	3.03493	3.08732	3.19987	3.22057	3.28719	3.70634	3.78396	3.81113	3.90103	3.91009	4.011	4.06662	4.12354	4.40492	4.43984	4.54204	4.92109	5.03299	5.59508	5.79884	6.18499
	0.559936	0.646822	0.922767	1.02092	1.11907	1.13274	1.26629	1.34513	1.4288	1.44006	1.53017	1.74014	1.82542	2.15768	2.27997	2.48673	2.80611	2.81335	3.59855	3.68705	3.73854	3.84473	3.84875	3.88496	3.8922	3.97426	4.06597	4.28238	4.30893	4.59855	4.7313	4.73612	4.75463	4.94932	5.04827	5.06114	5.62027
	0.501515	0.733333	0.942424	1.10758	1.21667	1.32348	1.49091	1.66136	1.72803	1.91439	1.98561	2.05909	2.13485	2.36364	2.5197	2.59848	2.62424	2.72652	2.79318	2.93788	2.96364	3.04015	3.14697	3.37197	3.42121	3.44318	3.61288	4.23788	4.58182	4.59318	4.88409	4.89848	5.07803	5.14545	5.20076	5.24167	5.39924
	0.848834	0.970778	1.0458	1.30289	1.33268	1.37286	1.60747	2.15454	2.20652	2.53695	2.54397	2.60775	2.70919	2.79966	3.0621	3.13234	3.19247	3.21101	3.62265	3.67491	3.72183	3.81034	3.84715	3.86654	3.95027	4.20877	4.31441	4.4476	4.69514	4.74824	4.82074	5.10115	5.11211	5.14695	5.21439	5.24529	5.35094
	0.633889	0.690372	1.34826	1.42815	1.74568	1.90196	2.08224	2.31577	2.32368	2.39596	2.4223	2.44952	2.46503	2.49049	2.78812	2.88967	3.1194	3.2192	3.27861	3.32982	3.63389	3.72578	4.02809	4.27071	4.33099	4.48581	4.62365	4.63126	4.66403	4.77612	4.9403	5.0439	5.15013	5.26251	5.36318	5.47205	5.56921
	0.0979253	0.253942	0.521162	0.615768	0.689627	0.768465	1.0166	1.12033	1.21245	1.32199	1.44647	1.63485	1.95104	2.17676	2.27303	2.28548	2.35934	2.37759	2.51037	2.60996	2.639	3.37925	3.3917	3.42656	3.57427	3.70539	3.76266	3.84564	4.00996	4.08548	4.14025	4.2249	4.25228	4.39751	4.6083	4.75519	4.92863
	0.393912	0.477171	0.632945	0.91316	1.13518	1.36885	1.48702	1.54073	1.57833	1.62131	1.65264	1.73142	1.79946	2.02865	2.18174	2.25157	2.36616	2.55327	3.0188	3.1692	3.37153	3.46732	3.54342	3.71441	3.82543	3.89615	3.90689	4.03312	4.35273	4.36705	4.52372	4.6043	5.08863	5.12355	5.12623	5.21128	5.33483
	0.457163	0.489466	0.500702	0.527388	0.536517	0.764747	1.03301	1.19101	1.52247	1.62781	1.63624	1.90169	2.10183	2.27037	2.28933	2.30407	2.49719	2.51475	2.89677	3.17837	3.3434	3.43469	3.52388	3.61447	3.72823	3.74368	4.12711	4.36166	4.54775	4.57093	4.6243	4.65801	4.93258	5.26615	5.40098	5.43188	5.54354
	0.828771	0.959262	1.18332	1.29408	1.53342	1.69255	1.81477	1.96499	2.04965	2.2979	2.53787	2.5818	2.62763	2.68873	2.81731	2.94398	3.05602	3.06747	3.11394	3.14195	3.31763	3.36856	3.37365	3.56143	3.69446	3.87015	3.9478	3.97136	4.29854	4.31063	4.4844	4.56079	4.94335	5	5.22024	5.58752	5.68046
	0.506161	0.707583	0.836019	0.959716	1.13081	1.13934	1.16398	1.31611	1.60853	1.61754	1.66445	1.70284	2.03318	2.06398	2.22464	2.25071	2.31137	2.35261	2.46825	2.59194	2.60474	2.66635	2.88578	2.99242	3.48294	3.61232	3.72701	3.94739	4.07725	4.23412	4.69479	4.91137	4.94834	5.04787	5.23507	5.35545	5.5218
	0.370709	0.58238	0.781465	0.814645	0.907323	0.940503	0.967963	1.0389	1.43593	1.78146	2.04348	2.18535	2.20137	2.21167	2.36041	2.3627	2.45423	3.02174	3.17391	3.31693	3.39245	3.48856	3.56407	3.58124	3.8341	3.86041	3.87071	4.05492	4.06064	4.08124	4.18307	4.4119	4.53318	4.78947	5.12471	5.27231	5.42449
	0.398374	0.570912	0.882565	1.01716	1.11834	1.18248	1.27913	1.31346	1.34959	1.39115	1.44625	1.65221	1.87805	2.11653	2.55285	3.09756	3.60795	3.81301	4.0262	4.07678	4.16441	4.20145	4.41554	4.42909	4.44715	4.47425	4.53749	4.66938	4.83921	4.92412	5.0271	5.06594	5.56911	5.76965	5.95483	6.01987	6.0822
Figure 7D	pCDNA3.1 ＋Ca2+
F/F0 \ Time(s)	0	10	20	30	40	50	60	70	80	90	100	110	120	130	140	150	160	170	180	190	200	210	220	230	240	250	260	270	280	290	300	310	320	330	340	350	360
	0.452275	0.547725	0.644068	0.767172	0.81802	0.870651	0.925959	1.01963	1.08385	1.26227	1.27565	1.31044	1.3488	1.42997	1.49777	1.88046	2.09099	2.2355	2.48707	2.70116	2.91793	3.05352	3.22837	3.25691	3.32025	3.36753	3.58252	3.68599	3.81267	3.94558	4.10169	4.10526	4.18198	4.19804	4.19804	4.28189	4.31401
	0.266247	0.52341	0.785465	1.01607	1.31307	1.48008	1.69951	1.86932	1.95248	1.97624	2.21523	2.2362	2.38225	2.50314	2.60098	2.74004	2.93501	3.08246	3.1747	3.21943	3.34801	3.49057	3.57372	3.60797	3.61705	3.62334	3.66737	3.71628	3.78127	3.96716	4.04472	4.0573	4.13767	4.20475	4.26834	4.29001	4.32704
	0.527551	0.681633	1.01939	1.17449	1.19949	1.21531	1.22857	1.62449	1.69031	1.72398	1.79847	1.82194	1.8398	2.07092	2.13929	2.26582	2.47653	2.59388	2.66429	2.71531	2.83724	3.20867	3.42449	3.55408	3.68112	3.83163	3.86888	3.92806	3.99235	4.075	4.11888	4.12194	4.12959	4.1449	4.16276	4.1852	4.19439
	0.705625	0.899927	1.07451	1.10007	1.27392	1.35573	1.46019	1.71658	1.72754	1.83784	1.93499	1.94449	1.9569	2.0263	2.24836	2.31629	2.45362	2.70562	2.82104	2.8656	3.20526	3.28561	3.47334	3.56684	3.71877	3.72681	3.91819	4.15486	4.2038	4.20891	4.2878	4.31045	4.45727	4.47626	4.52958	4.54419	4.55077
	0.379863	0.41762	0.496568	0.543478	0.653318	0.845538	0.941648	0.97254	0.977117	1.15789	1.16476	1.39817	1.79291	1.89359	1.93249	1.99428	2.31579	2.57551	2.66362	2.83295	2.86041	3.14645	3.18764	3.38902	3.59954	3.62586	3.89703	3.89817	4.00572	4.10641	4.13387	4.30435	4.50686	4.61442	4.69908	4.72883	4.75858
	0.646331	0.66859	0.701566	0.838417	1.02638	1.15829	1.42127	1.43858	1.53504	1.81121	1.85161	1.91426	1.9324	1.94312	2.16323	2.1723	2.25556	2.41715	2.59604	2.662	2.72383	2.7601	3.00907	3.02721	3.12861	3.60099	3.7972	3.9596	4.02968	4.07749	4.16653	4.29761	4.45012	4.45507	4.46496	4.50041	4.49959
	0.552603	0.749589	0.803836	0.936438	1.24795	1.36767	1.64932	1.73616	1.78822	1.87507	1.96247	2.22548	2.29068	2.61589	2.73808	2.73863	2.78932	2.9274	2.98575	3.26247	3.3	3.31562	3.35671	3.4011	3.93918	4.03781	4.10219	4.12521	4.15808	4.2011	4.22137	4.25041	4.26548	4.27452	4.28466	4.30164	4.3074
	0.158668	0.198825	0.217434	0.82762	0.84427	0.93046	1.08521	1.14104	1.20862	1.41038	1.48286	1.6474	1.9951	2.64349	2.64643	2.80901	2.82958	2.90402	3.0431	3.05583	3.23604	3.43585	3.5808	3.75612	4.05975	4.09794	4.10774	4.14985	4.22037	4.28795	4.32909	4.34868	4.40548	4.44564	4.49853	4.51616	4.52595
	0.343543	0.582781	0.801325	0.877483	1.31291	1.40646	1.48013	1.58361	1.73096	1.93046	2.0654	2.13907	2.26656	2.33444	2.3394	2.44371	2.50331	2.71192	2.85844	2.87169	3.02152	3.1995	3.31705	3.34437	3.42798	3.49834	3.78146	3.9851	4.02235	4.03642	4.03642	4.12086	4.25166	4.33444	4.34354	4.36838	4.38742
	0.674357	0.88465	0.984916	1.23957	1.48536	1.874	1.89352	1.99113	2.33718	2.40905	2.51642	2.61934	2.70896	2.75244	2.81544	2.87755	3.22094	3.2378	3.36735	3.44632	3.51375	3.54126	3.63354	3.811	3.87666	4.02751	4.15084	4.25022	4.31056	4.44543	4.49335	4.54925	4.64774	4.73292	4.81012	4.85271	4.85714
	0.479008	0.550254	0.563613	0.601781	0.640585	0.701018	0.754453	1.16349	1.48537	1.58015	1.66667	1.75445	1.93766	2.29962	2.50445	2.51145	2.68066	2.70802	2.71183	2.95102	3.09351	3.43639	3.45229	3.50382	3.62341	3.75636	3.78308	3.83651	3.92303	3.93257	3.94275	4.02099	4.0757	4.09097	4.23537	4.30344	4.43893
	0.330199	0.46604	0.557994	0.61651	0.631139	0.671891	0.707419	0.874608	0.886102	1.06583	1.10554	1.19122	1.25078	1.59352	1.98015	2.01776	2.18495	2.6186	2.84535	2.95611	3.01254	3.06897	3.51097	3.53187	3.82341	3.82341	3.86416	3.90387	4.01567	4.26541	4.32706	4.38036	4.41693	4.49634	4.58516	4.61338	4.60606
	0.450844	0.605263	0.898709	1.07845	1.22493	1.36147	1.46822	1.46872	1.53128	1.65243	1.87686	1.9851	2.07051	2.13903	2.34558	2.3709	2.39225	2.57001	2.69215	2.81827	2.82771	3.15392	3.41311	3.42751	3.57795	3.62214	3.74429	3.81033	3.83416	3.92006	4.02185	4.19414	4.29444	4.3575	4.40616	4.41708	4.42403
	0.243631	0.451433	1.11385	1.50955	1.51433	1.67596	1.85669	1.90207	2.12022	2.13615	2.2301	2.24204	2.60111	2.70541	2.80414	2.93471	2.9371	3.12659	3.41879	3.62261	3.68153	3.87818	3.95462	3.97691	4.03105	4.07882	4.18471	4.24522	4.37739	4.41879	4.57006	4.68949	4.73806	4.7508	4.77389	4.78822	4.84475
	0.221331	0.22935	0.244587	0.319166	0.52927	0.595028	0.59583	0.636728	0.788292	0.826784	1.25501	1.35365	1.37129	1.46993	1.77787	1.88051	1.89174	1.96311	1.99118	2.27666	2.38573	2.40257	2.45469	2.46832	2.49479	2.74098	3.02646	3.27666	3.30553	3.31435	3.31676	3.71291	3.76343	3.96311	4.0008	4.05694	4.10986
Figure 2D
	Group A	Group B	Group C
Day	Annexin B1	Annexin B2	Control
7	1	1000	1
14	2000	8000	1
21	64000	256000	1
28	256000	512000	1
35	1024000	1024000	1
42	512000	1024000	1
49	256000	1024000	1
